# Supplementary material for: Establishing an Appropriate Pressure for the Transparent Disc Method to Distinguish Early Pressure Injury and Blanchable Erythema
Source: Diagnostics (Basel). 2022 Apr 25;12(5):1075. doi: 10.3390/diagnostics12051075 (PMC9139210; doi:10.3390/diagnostics12051075)
Supplement: Supplementary file 1 [file diagnostics-12-01075-s001.zip]

Archive with 1 entries (1 files):
- diagnostics-1635312-supplementary.pdf
